# Supplementary material for: Alterations in bile acid kinetics after bariatric surgery in patients with obesity with or without type 2 diabetes
Source: eBioMedicine. 2024 Aug 2;106:105265. doi: 10.1016/j.ebiom.2024.105265 (PMC11345581; doi:10.1016/j.ebiom.2024.105265)
Supplement: Supplementary Table S1 [file mmc1.xlsx]

## Sheet: Sheet1
Table S1. Statistics of dynamics in plasma bile acids during mixed-meal test before (PRE) and after (POST) surgery.
	dynamics_30 min cut-off_PRE_	dynamics_30 min cut-off_POST	dynamics_15 min cut-off_PRE	dynamics_15 min cut-off_POST	median(Q1-Q3)_fasting_PRE	median(Q1-Q3)_fasting_POST	Padj_fasting_surg	star_fasting_surg	median(Q1-Q3)_maxconc_PRE	median(Q1-Q3)_maxconc_POST	Padj_maxconc_surg	star_maxconc_surg	median(Q1-Q3)_TMC_PRE	median(Q1-Q3)_TMC_POST	Padj_TMC_surg	star_TMC_surg	median(Q1-Q3)_maxrise_PRE	median(Q1-Q3)_maxrise_POST	Padj_maxrise_surg	star_maxrise_surg	median(Q1-Q3)_maxrise_fasting PRE	median(Q1-Q3)_maxrise_fasting_POST	Padj_maxrise_fasting_surg	star_maxrise_fasting_surg
TωMCA	responsive	no response	responsive	no response	0.2 (0-0.5)	0.6 (0.4-1.2)	0.0035	** up	0.7 (0.5-1.5)	0.9 (0.7-2.9)	0.0035	** up	60 (30-120)	20 (10-30)	0.0045	** down	0.6 (0.4-0.8)	0.4 (0.2-0.8)	0.76		109.6 (37.8-272.5)	46.1 (7.5-117.9)	0.38
TαMCA	responsive	no response	responsive	no response	2.7 (1.2-5.7)	11.9 (4.3-26.8)	4.2e-05	*** up	6.6 (3-19.8)	21.4 (11.5-50)	0.00013	*** up	60 (30-120)	10 (10-30)	0.0016	** down	2.5 (0.7-11.8)	3.7 (1.7-15.1)	0.23		145.3 (39.1-295.9)	52.7 (10-205.6)	0.62
THCA	responsive	no response	responsive	no response	0.5 (0.3-1.3)	1.8 (0.7-5.7)	0.0005	*** up	1.4 (0.7-4.4)	4.5 (1.8-12.3)	0.00036	*** up	45 (30-60)	10 (10-30)	0.014	* down	0.8 (0.3-3.1)	1.3 (0.4-3.4)	0.28		138.3 (63.7-314)	84.6 (39.9-256.4)	0.51
TCA	responsive	early	responsive	late	16.8 (7.8-26.1)	11.5 (7-39)	0.84		67.2 (35-228.5)	159.7 (89.4-321)	0.0096	** up	60 (30-90)	20 (10-30)	0.00039	*** down	41.4 (26.8-171.6)	139.3 (56.4-265)	0.025	* up	457.1 (130.7-952.8)	791.2 (246.6-1982.4)	0.014	* up
TUDCA	responsive	early	responsive	early	0.4 (0-1.2)	0.3 (0-1.1)	0.73		3 (1.4-6.1)	2.4 (1.7-4.5)	0.44		60 (30-90)	20 (10-30)	0.0016	** down	2.4 (1.2-6.1)	1.7 (0.7-3.5)	0.28		293.3 (130.7-647.8)	309.9 (81.1-829)	1
TCDCA	responsive	early	responsive	late	24.3 (12.9-52.2)	30.1 (15.4-77.7)	0.19		130.8 (79.1-422.8)	267.7 (180.1-525.4)	0.097	# up	60 (30-90)	20 (12.5-30)	0.00039	*** down	112.9 (63.7-387.1)	186.9 (126.2-341)	0.3		633.9 (275.6-1146.4)	809 (153.2-1414)	0.38
TDCA	responsive	early	responsive	late	15.6 (9.1-25.3)	24.5 (9.8-73)	0.18		114 (56.6-183.5)	195.1 (86.2-329.5)	0.014	* up	60 (30-90)	20 (10-30)	0.00039	*** down	85.6 (40.9-167)	133 (62.5-258.3)	0.031	* up	586 (263.1-1017.2)	722.2 (189.1-1418)	0.25
TLCA	responsive	early	responsive	late	1.4 (0.7-2.4)	1.3 (0.6-3)	0.89		11.5 (6.3-20.6)	8.9 (5.6-14.6)	0.83		60 (30-90)	25 (10-60)	0.0016	** down	10 (5.5-14.2)	6.3 (3.6-12.8)	0.75		678.5 (379.4-1045.6)	644.2 (185.1-1010.7)	0.92
GHCA	responsive	no response	responsive	no response	4.6 (2.2-7.7)	16.2 (7-39.4)	1.4e-05	*** up	11.8 (5.6-18)	24.9 (16.9-68.9)	2.4e-06	*** up	60 (30-120)	15 (10-52.5)	0.0063	** down	3.8 (1.6-11.2)	6 (0.7-12.4)	0.23		122.4 (43.9-209.2)	59 (2.7-132.7)	0.19
GCA	responsive	early	responsive	late	66.6 (43.8-135.1)	104 (57-179.7)	0.048	* up	328.1 (196.9-505.3)	805.3 (421.4-1253.2)	0.00017	*** up	60 (30-90)	20 (10-30)	0.00039	*** down	249.5 (123.9-418.9)	512.2 (294.5-911.5)	0.0095	** up	397.7 (147.5-804.8)	456.9 (179.3-1027.7)	0.26
GUDCA	responsive	late	responsive	late	20.4 (9.4-43.5)	23.5 (8.1-59.9)	0.89		63.8 (46.6-106)	66.9 (35.6-109.9)	0.49		60 (30-90)	30 (10-60)	0.021	* down	42.9 (27-69.4)	28.8 (6-55.9)	0.23		218.6 (150.7-404)	198.2 (29.9-288.4)	0.31
GHDCA	no response	no response	no response	no response	1 (0-1.9)	2 (1.2-2.7)	0.0093	** up	2.7 (1.9-4.1)	3.8 (2.3-5.6)	0.0043	** up	75 (30-120)	60 (10-97.5)	0.21		1.7 (0.9-2.5)	0.9 (0.3-2.6)	0.76		81.9 (33.4-109.7)	53.2 (10.9-122.6)	0.62
GCDCA	responsive	late	responsive	late	172.4 (119.7-347.9)	304.2 (157.7-732.2)	0.0068	** up	1079 (545.3-1801.4)	1684.1 (1125.9-2561.9)	0.018	* up	60 (30-90)	30 (20-60)	0.014	* down	783.7 (380.1-1443.4)	942.5 (490.3-1675.7)	0.28		495.1 (254.3-816.1)	421.5 (59.1-787.8)	0.72
GDCA	responsive	early	responsive	late	122.8 (83.5-212.1)	217 (110.1-358.6)	0.11		592.9 (368.8-1061.9)	989.9 (612.4-1343.8)	0.035	* up	60 (30-90)	20 (10-30)	0.00039	*** down	384.9 (229.4-942)	660.9 (280-1050.3)	0.23		316.3 (228.9-703.9)	359.5 (119.7-660.9)	0.84
GLCA	responsive	late	responsive	late	5.9 (3.6-13.6)	7.7 (4.1-14.8)	0.77		47.6 (29.2-76.5)	53.7 (40-74)	0.47		60 (30-60)	60 (30-60)	0.54		41.5 (22-63.9)	40.5 (18.4-67.6)	0.75		576.2 (302.6-862.2)	585.6 (208-1302.7)	0.52
ωMCA	no response	late	no response	late	0 (0-3.2)	0 (0-3.5)	0.32		5 (3.3-9.9)	10.8 (6-24)	0.45		45 (20-120)	120 (90-120)	0.29		0.6 (0.2-2.6)	8.1 (3.9-16.7)	0.028	* up	11.3 (4.4-30)	107 (49.1-268.7)	0.1
αMCA	no response	no response	no response	no response	4.2 (0.5-6.7)	3.3 (0-6.5)	0.91		5.1 (3.2-8.3)	5.1 (3.7-10.3)	0.3		30 (10-90)	90 (10-120)	0.068	# up	0.7 (0.2-1.9)	2 (0.5-3.2)	0.12		13.8 (1.4-26.4)	22.8 (8.5-42.1)	0.27
HCA	no response	no response	no response	no response	2.3 (0-6)	5 (2.2-13.6)	0.0068	** up	4.2 (2.8-8.1)	15.4 (8.7-33.4)	2.4e-06	*** up	20 (0-60)	90 (10-120)	0.06	# up	0.4 (0-0.8)	6.1 (1.5-13.1)	0.00016	*** up	9.7 (0-21.6)	29.7 (9.8-156.2)	0.0063	** up
CA	no response	late	no response	late	25.4 (15.7-88.3)	43 (17-703.2)	0.03	* up	39.4 (19.6-88.3)	132.5 (67.3-930.2)	9.5e-05	*** up	25 (0-60)	60 (10-120)	0.1		5.3 (0-17.7)	59.2 (26-194.5)	8.6e-05	*** up	22.8 (0-65)	112.2 (27.2-333.5)	0.0023	** up
isoUDCA	no response	no response	no response	no response	48.5 (28.2-121.4)	11.5 (0-24.5)	5.3e-06	*** down	57.5 (31-124.4)	24.4 (15.9-46.6)	0.0013	** down	10 (0-52.5)	120 (12.5-120)	0.0016	** up	1.2 (0-9.3)	8.7 (2.1-21.4)	0.062	# up	1.2 (0-18.7)	37 (2.2-127.9)	0.018	* up
UDCA	no response	late	no response	late	11.7 (4.8-30.5)	6.3 (2.7-37.5)	0.77		18.6 (11.3-37.9)	34.2 (15-90.3)	0.23		60 (0-90)	90 (30-120)	0.1		3.8 (0-12.1)	13.9 (6.5-46.6)	0.031	* up	22.4 (0-120.1)	117.8 (17.5-308.8)	0.1
HDCA	no response	no response	no response	no response	0.5 (0-2.9)	6.6 (3.1-9.3)	2.9e-05	*** up	2 (1.4-4.6)	10.2 (6.4-17.8)	9.9e-07	*** up	30 (0-90)	60 (10-120)	0.15		0.7 (0-1.4)	3.7 (1-7.8)	0.0002	*** up	30.9 (0-112.9)	56.9 (13.4-104.5)	0.92
12-epiDCA	no response	no response	no response	no response	15.5 (6.1-26.7)	14.9 (9.8-22)	0.89		22.8 (15.4-36.2)	33.2 (19-51.1)	0.034	* up	30 (20-90)	90 (37.5-120)	0.087	# up	2.7 (1.4-9.7)	11.4 (6.1-27.5)	0.0022	** up	24.5 (6-66.8)	77.4 (27.4-220.7)	0.0023	** up
isoDCA	no response	late	no response	late	64 (43.8-91.7)	31.9 (20.1-40.7)	4.2e-05	*** down	74.5 (50.7-165.9)	80.6 (47.8-171.3)	0.93		20 (0-120)	120 (30-120)	0.084	# up	2.9 (0-25.9)	49.5 (15.7-116)	0.0017	** up	3.4 (0-47.4)	193.5 (35.4-370.2)	0.00082	*** up
CDCA	no response	late	no response	late	46.3 (21.3-147.2)	35.1 (17.9-462.8)	0.24		115.5 (63.7-185.6)	548.3 (212.8-1236.3)	3.9e-06	*** up	60 (20-90)	60 (10-90)	0.77		31.9 (4-104.8)	235.7 (66.9-577)	0.0046	** up	55.7 (7.2-303.6)	643.8 (21.9-2410.3)	0.0061	** up
DCA	no response	late	no response	late	144.9 (88.2-216)	100 (70.8-381.8)	0.39		178.9 (111.6-406.3)	569.3 (286.3-811.3)	6.8e-06	*** up	60 (20-90)	90 (37.5-120)	0.18		30.7 (1.5-111.8)	263.5 (103.2-557.3)	8.6e-05	*** up	33.6 (3.8-95.8)	286 (32.2-642.1)	0.00082	*** up
LCA	no response	no response	no response	no response	5.7 (3.4-7.7)	4.3 (2.2-6)	0.097	# down	7.2 (5-10.7)	7 (4.2-11.3)	0.77		60 (30-82.5)	60 (10-120)	0.92		1.4 (0.7-3)	3 (0.9-5.5)	0.23		34.4 (10.9-65.3)	59.6 (30.4-128.7)	0.07	# up
isoLCA	no response	no response	no response	no response	12 (7.4-16)	6.3 (3.4-13.6)	0.049	* down	13.3 (9.8-19.3)	9.8 (4.5-17.3)	0.23		0 (0-37.5)	30 (10-120)	0.084	# up	0 (0-1.2)	0.8 (0.2-3.1)	0.069	# up	0 (0-10.4)	13.4 (3-48.6)	0.014	* up
3-oxoCA	no response	no response	no response	no response	0 (0-1)	0.4 (0-3.5)	0.18		1.5 (1.1-5)	3.1 (1.4-5.6)	0.13		60 (10-90)	45 (10-120)	0.94		0.3 (0.2-1)	1 (0.6-2.9)	0.11		11.7 (0.4-24.3)	35.1 (7.4-71.8)	0.52
9-en, 3αOH, 12oxo	no response	no response	no response	no response	152.8 (115.2-201.4)	141.8 (121.5-228.4)	0.93		157.2 (117.4-241.3)	143.4 (123.5-228.8)	0.62		15 (0-120)	0 (0-70)	0.099	# down	8.5 (0-24.2)	0 (0-3)	0.042	* down	5.8 (0-19.6)	0 (0-2.2)	0.11
7-oxoCDCA	no response	no response	no response	no response	4.7 (0-9.1)	0 (0-8.5)	0.73		6.8 (4.6-14.6)	10.6 (8.2-20.9)	0.056	# up	60 (10-120)	60 (15-105)	0.88		2.6 (0.5-4.2)	7.2 (3.7-10.9)	0.01	* up	28.6 (0.4-69.2)	38.2 (3.5-72)	1
12-oxoDCA	no response	no response	no response	no response	12 (4.9-17.1)	12 (0-20.4)	0.72		17 (13.7-27.5)	27.4 (15.7-42.5)	0.23		30 (10-60)	30 (15-120)	0.29		5.5 (1.1-10.7)	12.9 (9-21.4)	0.04	* up	28.5 (6.5-72.9)	78.5 (34.8-139.2)	0.0092	** up
3-oxoDCA	no response	no response	no response	no response	20.6 (12.3-28.9)	17.7 (10-22.7)	0.23		24.6 (16.2-37.7)	31 (21.5-50.7)	0.45		30 (20-52.5)	60 (12.5-120)	0.026	* up	3.9 (1-7.7)	9.6 (4.5-22.4)	0.016	* up	26.5 (9.9-46.7)	64 (30.4-119.5)	0.013	* up
DCA3S	no response	no response	no response	no response	1.6 (0.9-3.8)	2.4 (1.2-14.8)	0.0093	** up	2.4 (1.5-6)	4.3 (1.9-22.3)	0.0015	** up	30 (2.5-90)	20 (10-82.5)	0.43		0.5 (0-1.2)	1.1 (0.3-3.8)	0.016	* up	19.1 (0-53.5)	35.9 (4.7-76.8)	0.28
LCA3S	no response	no response	no response	no response	4.2 (2.7-9)	7.2 (4.1-13.5)	0.02	* up	6.3 (4.5-12)	10.5 (6.1-32)	0.0015	** up	90 (30-90)	30 (12.5-90)	0.21		2.2 (0.6-3)	2.4 (0.5-11.3)	0.025	* up	51.4 (14.5-95)	36.6 (10.3-99.9)	0.66
C4	no response	no response	no response	no response	30 (14.6-45.3)	18.9 (12.8-27.3)	0.048	* down	36.3 (17-62.6)	24.2 (17.6-34)	0.0078	** down	60 (10-120)	15 (10-90)	0.099	# down	5.2 (1.3-16.4)	2.4 (0.2-7.4)	0.12		24.3 (5.2-52.3)	13.9 (0.7-46.5)	0.82
FGF19	no response	late	no response	late	96 (62.8-152)	97.5 (68.9-137.2)	0.84		154.8 (89.3-338.1)	242.1 (134.2-368.8)	0.018	* up	120 (60-120)	90 (90-90)	0.51		35.6 (11.3-172.3)	111.4 (60.5-295.5)	0.025	* up	49.1 (14.2-136.7)	155.3 (42.8-297.5)	0.014	* up
SumBAs	responsive	early	responsive	late	1410.6 (1063-2105.9)	2013 (1004.5-4475.6)	0.015	* up	3828.9 (2611.4-5992.4)	6516.8 (4445.5-9509.2)	0.0013	** up	60 (30-90)	20 (10-60)	0.0018	** down	2340.8 (1114.9-3708.5)	2953.7 (1985.5-5811.1)	0.062	# up	155.2 (74.6-285.2)	150 (43.8-475.2)	0.27
fasting; fasting concentration of bile acid, maxconc; maximum concentration of bile acid during mixed-meal test, TMC; time of maximum concentration during mixed-meal test; maxrise; difference beteen maximum and fasting concentration, maxrise_fasting; maxrise devided by fasting concentration multiplied by 100.
Padj; fdr adjusted P-value from Wilcoxon signed-rank test PRE vs POST
