# Supplementary material for: Alterations in bile acid kinetics after bariatric surgery in patients with obesity with or without type 2 diabetes
Source: eBioMedicine. 2024 Aug 2;106:105265. doi: 10.1016/j.ebiom.2024.105265 (PMC11345581; doi:10.1016/j.ebiom.2024.105265)
Supplement: Supplementary Table S2 [file mmc2.xlsx]

## Sheet: 24-hour fecal bile acids
Table S2. Statistics of faecal bile acids in 24-hour samples before (PRE) and after (POST) surgery.
	median(Q1-Q3)_PRE	median(Q1-Q3)_POST	P_surg	Padj_surg	direction	star
Total fecal weight 24h	179 (109-255)	160 (83-241.5)	0.44	0.48
TCA	26.2 (7.3-53.5)	8.8 (3.4-53.2)	0.19	0.26
TCDCA	17.6 (7.8-43)	5.7 (2.2-21.4)	0.0094	0.035	PRE	*
TDCA	20.8 (8.2-53.8)	10.5 (5.4-26.6)	0.03	0.098	PRE	#
GCA	73.2 (25.5-301.3)	215.5 (47.5-448.7)	0.88	0.88
GUDCA	25.1 (15.1-61.8)	16.2 (7.7-25.6)	0.063	0.16
GCDCA	104.4 (43.2-204.8)	64.3 (31.7-117.5)	0.14	0.2
GDCA	115.2 (50.4-385.1)	93.3 (27.7-193.1)	0.084	0.17
GLCA	12.5 (6.2-24.2)	5.9 (2.8-9.2)	0.0017	0.01	PRE	*
CA	543.8 (281.2-2049)	426 (94-1714.2)	0.13	0.2
MDCA	28.8 (18.1-47.6)	26.4 (15.5-61.4)	0.094	0.17
UDCA	180.3 (89.5-395.4)	139 (48.3-243.2)	0.096	0.17
HDCA	374.2 (174.8-455.8)	243.1 (172.1-494)	0.42	0.47
CDCA	594 (267.2-1664.8)	421.9 (118.6-1010.3)	0.13	0.2
DCA	55003.2 (23506.2-105698.8)	19173 (11118.8-69903.6)	0.088	0.17
LCA	35088 (13631-59624.4)	12140 (8461.4-29225.3)	0.00019	0.0018	PRE	**
7-oxoCA	82.3 (32.9-217.2)	99.2 (39.2-418)	0.54	0.56
12-oxoDCA	9008.9 (4335.4-25223.8)	9075 (4004.3-13072.6)	0.08	0.17
isoUDCA	56.9 (44.7-1527.3)	53.4 (14.1-307.5)	0.38	0.45
12-epiDCA	5303.7 (1825.8-10819.4)	2854.2 (1624.5-7612.8)	0.27	0.35
isoDCA	8909.8 (4483.4-15135.3)	3853.6 (2396.9-9746.3)	0.058	0.16
isoLCA	10942.6 (5368.2-23231.6)	5216.3 (2535.8-10039.6)	0.00011	0.0018	PRE	**
CA3S	0 (0-0)	0 (0-0)	0.36	0.45
DCA3S	0 (0-37.6)	0 (0-4.9)	0.0029	0.013	PRE	*
LCA3S	30.8 (1.1-102.7)	5.8 (0-20.3)	0.00021	0.0018	PRE	**
Total fecal bile acids 24h	155697.3 (66099.8-306214.5)	63737.9 (39747.8-148614.6)	0.002	0.01	PRE	*
Padj; fdr adjusted P-value from Wilcoxon signed-rank test PRE vs POST
