# Supplementary material for: Alterations in bile acid kinetics after bariatric surgery in patients with obesity with or without type 2 diabetes
Source: eBioMedicine. 2024 Aug 2;106:105265. doi: 10.1016/j.ebiom.2024.105265 (PMC11345581; doi:10.1016/j.ebiom.2024.105265)
Supplement: Supplementary Table S3 [file mmc3.xlsx]

## Sheet: Sheet1
Table S3. Clinical parameters, before (PRE) and after (POST) surgery, divided by T2D status before surgery.
	median(Q1-Q3)_PRE_nT2D	median(Q1-Q3)_POST_nT2D	P_surg_nT2D		median(Q1-Q3)_PRE_T2D	median(Q1-Q3)_POST_T2D	P_surg_T2D	P_POST
T2D duration [years]					4.5 (1-7.8)	4.5 (1-7.8)
Age [years]	49.5 (41.5-53.2)	49.5 (41.5-53.2)			50.5 (41.5-55)	50.5 (41.5-55)
Number of medications [N]	1.5 (0-3)	1 (0-2)			4.5 (2-7)	2 (0-3)
Weight [kg]	113 (109.8-120.5)	79.5 (73.6-85.3)			118.5 (98.2-131.6)	90.2 (75-103.2)
BMI [kg/m2]	39 (36.4-40.3)	26.7 (25.4-29.2)	4.8e-07		39 (35.9-42.9)	28.7 (26.8-35)	3.1e-05
ALP [U/L]	79.5 (68-87.8)	79 (71.8-97.2)	0.25		63 (56.5-95)	87 (72-100.5)	0.027
ALT [U/L]	22 (19.2-26)	24 (16.8-31.5)	0.68		24.5 (18.8-40.2)	32 (26-42.2)	0.24
AST [U/L]	22 (21-23.8)	22 (18.5-25)	0.61		20 (19-27.5)	24 (21-29.8)	0.13
Bilirubin [U/L]	8 (6-10)	8.5 (7-12.2)	0.018		8.5 (6.5-12.2)	9.5 (6-11.8)	0.72
GGT [U/L]	23 (18-32)	16 (11.8-20)	9.4e-05		27.5 (22.8-53)	21.5 (15.8-39.2)	0.21
SBP [mmHg]	130 (124-135)	118 (112.2-125.8)	0.013		133 (119.8-140)	125 (113.2-131.5)	0.066
DBP [mmHg]	80 (78-86.5)	74.5 (69.2-79.8)	0.088		83 (77.8-86)	78.5 (73.8-85.2)	0.043
Chol [mmol/L]	5.2 (4.2-6)	4.8 (4.3-5.4)	0.0066		4.2 (3.4-4.9)	4.4 (3.5-4.4)	0.73
LDL [mmol/L]	3.4 (2.7-4.2)	2.6 (2.1-3.5)	0.00049		2.9 (2-3.3)	2.6 (2-2.7)	0.5
HDL [mmol/L]	1.2 (1-1.4)	1.6 (1.4-1.8)	0.00014		1 (0.9-1.2)	1.3 (1.1-1.4)	0.3
CRP [mg/L]	6.8 (3.2-10.8)	1 (0.6-1.7)	0.00073		4.1 (1.9-8.2)	1 (0.7-1.2)	6.1e-05
Triglycerides [mmol/L]	1.3 (0.9-1.6)	0.8 (0.6-1.2)	0.00078		1.7 (1.4-2.6)	1.4 (0.8-2)	0.011
Hb [g/dL]	8.8 (8.3-9.4)	8.3 (8.1-9)	0.0037		8.8 (8.6-9.2)	8.8 (7.8-9.4)	0.48
Fasting glucose [mmol/L]	5.6 (5.2-5.9)	4.9 (4.7-5.1)	9.4e-05		8.2 (7.2-9.8)	6.2 (5.8-7.4)	0.0052
Fasting insulin [pmol/L]	66 (46.5-112)	25.5 (17.2-37.5)	9.5e-07		115.2 (53.2-143)	34 (26.5-72)	6.1e-05
Fasting C-peptide [unit]	0.8 (0.6-1)	0.3 (0.3-0.5)	4.9e-05		0.8 (0.6-0.9)	0.6 (0.4-0.6)	0.0017
HbA1c [%]	5.4 (5.3-5.7)	5.3 (5-5.4)	0.0022		7.3 (6.4-8.1)	5.6 (5.3-6.1)	0.00048
HOMA-IR	1.5 (1-2.3)	0.5 (0.3-0.8)	1.9e-06		2.7 (1.3-3.6)	0.7 (0.5-1.6)	0.00024
Weight loss [%]		30.7 (24.9-34.7)				23.7 (21.3-25.1)		0.001
	N_PRE_nT2D	N_POST_nT2D	P_surg_nT2D		N_PRE_T2D	N_POST_T2D	P_surg_T2D
Surgery type [MGB/RYGB]	0/22	0/22			6/10	6/10
Female/Male	17/5	17/5			11/5	11/5
T2D remission [Yes/No]					12/4	12/4
Cholecystectomi [Yes/No]	0/22	1/21	1		4/12	4/12
Statins [Yes/No]	1/21	1/21	0.1		8/8	3/13	0.1
PPI [Yes/No]	4/18	6/16	0.2		1/15	4/11	0.2
SSRI [Yes/No]	2/20	2/20	1		3/13	2/14	1
T2D [Yes/No]					16/0	4/12	0.001
T2D medication [Yes/No]					14/2	4/12	0.004
Metformin [Yes/No]					13/3	4/12	0.008
Gliclazide [Yes/No]					3/13	0/16	0.2
Insulin [Yes/No]					2/14	0/16	0.5
GLP1 agonist [Yes/No]					2/14	0/16	0.5
P_surg; P-value from 2-sided paired t-test PRE vs POST surgery (nT2D; no T2D, T2D; have T2D). For categorical variables P indicate results from NcNemar test.
P_POST; 2-sided t-test POST surgery between individuals with and without T2D.
