# Supplementary material for: Alterations in bile acid kinetics after bariatric surgery in patients with obesity with or without type 2 diabetes
Source: eBioMedicine. 2024 Aug 2;106:105265. doi: 10.1016/j.ebiom.2024.105265 (PMC11345581; doi:10.1016/j.ebiom.2024.105265)
Supplement: Supplementary Table S4 [file mmc4.xlsx]

## Sheet: Sheet1
Table S4. Statistics of dynamics in plasma bile acids during mixed-meal test, before (PRE) and after (POST) surgery, in individuals with type-2 diabetes (T2D) or without (nT2D).
	dynamics_PRE	dynamics_POST	median(Q1-Q3)_fasting_PRE_nT2D	median(Q1-Q3)_fasting_POST_nT2D	Padj_fasting_surg_nT2D	star_fasting_surg_nT2D	median(Q1-Q3)_fasting_PRE_T2D	median(Q1-Q3)_fasting_POST_T2D	Padj_fasting_surg_T2D	star_fasting_surg_T2D	median(Q1-Q3)_maxconc_PRE_nT2D	median(Q1-Q3)_maxconc_POST_nT2D	Padj_maxconc_surg_nT2D	star_maxconc_surg_nT2D	median(Q1-Q3)_maxconc_PRE_T2D	median(Q1-Q3)_maxconc_POST_T2D	Padj_maxconc_surg_T2D	star_maxconc_surg_T2D	median(Q1-Q3)_TMC_PRE_nT2D	median(Q1-Q3)_TMC_POST_nT2D	Padj_TMC_surg_nT2D	star_TMC_surg_nT2D	median(Q1-Q3)_TMC_PRE_T2D	median(Q1-Q3)_TMC_POST_T2D	Padj_TMC_surg_T2D	star_TMC_surg_T2D	median(Q1-Q3)_maxrise_PRE_nT2D	median(Q1-Q3)_maxrise_POST_nT2D	Padj_maxrise_surg_nT2D	star_maxrise_surg_nT2D	median(Q1-Q3)_maxrise_PRE_T2D	median(Q1-Q3)_maxrise_POST_T2D	Padj_maxrise_surg_T2D	star_maxrise_surg_T2D	Padj_maxrise_fasting_surg_nT2D	star_maxrise_fasting_surg_nT2D	Padj_maxrise_fasting_surg_T2D	star_maxrise_fasting_surg_T2D
TωMCA	responsive	no response	0.4 (0-0.6)	0.6 (0.5-1.2)	0.051	# up	0 (0-0.4)	0.6 (0-1.2)	0.073	# up	1 (0.6-2)	0.9 (0.7-3.4)	0.04	* down	0.6 (0.4-1.1)	1.1 (0.7-2.3)	0.094	# up	90 (30-120)	15 (10-30)	0.0046	** down	60 (30-75)	25 (17.5-60)	0.8		0.6 (0.5-1.2)	0.4 (0.2-1.3)	0.95		0.4 (0.3-0.5)	0.4 (0.1-0.8)	0.77		0.58		0.84
TαMCA	responsive	no response	3.1 (2.3-6.9)	11.9 (7.2-22.4)	0.0014	** up	2.7 (0.6-3.2)	11.7 (3.5-30.4)	0.073	# up	8.7 (3.5-21.1)	17.3 (11.6-50)	0.0095	** up	4.2 (2.3-6.6)	28.9 (11.7-44.5)	0.036	* up	75 (22.5-120)	10 (10-30)	0.02	* down	60 (30-105)	30 (10-60)	0.27		5.9 (0.5-15.5)	3.4 (1.9-22.6)	0.64		1.5 (0.7-3.5)	8.5 (1.5-14.6)	0.46		0.14		0.71
THCA	responsive	no response	0.7 (0.4-1.6)	1.9 (1-5.7)	0.017	* up	0.4 (0-0.6)	1.3 (0.5-5.8)	0.068	# up	2 (1-7.5)	4.1 (1.8-16.2)	0.01	* up	0.7 (0.4-2.5)	4.9 (1.7-11)	0.045	* up	60 (30-90)	10 (10-17.5)	0.021	* down	30 (30-52.5)	25 (10-60)	0.79		1.3 (0.4-4.4)	1.4 (0.5-5.4)	0.33		0.4 (0.3-1.6)	1 (0.2-2.9)	0.77		0.28		0.94
TCA	responsive	early	18.8 (7.3-28.9)	10.4 (7-30.6)	0.58		13.2 (8.7-22.8)	22.5 (6.5-78.3)	0.35		100.3 (35-248.7)	186.2 (89.4-321)	0.046	* up	58 (35.8-115.8)	145.8 (96-328.4)	0.19		75 (37.5-90)	20 (10-27.5)	0.0027	** down	45 (30-60)	20 (17.5-37.5)	0.27		44.4 (27.7-218.3)	157.9 (81.1-311.3)	0.028	* up	40.7 (27.5-101.8)	96.8 (33.7-172.3)	0.71		0.016	* up	0.78
TUDCA	responsive	early	0.8 (0-1.3)	0.1 (0-0.9)	0.22		0.1 (0-0.5)	0.6 (0-1.6)	0.35		3.8 (1.9-7.7)	2.4 (1.7-4.3)	0.25		1.9 (1.3-3.6)	2.4 (1.4-4.6)	0.94		60 (30-90)	20 (10-20)	0.0076	** down	60 (30-60)	20 (17.5-60)	0.28		3.7 (0.9-6.7)	1.9 (1.3-4.3)	0.5		1.8 (1.3-2.9)	1.2 (0.5-2.5)	0.77		0.8		0.94
TCDCA	responsive	early	32.9 (23.2-55.3)	28 (18.6-67.5)	0.64		13 (10.7-25.4)	66.8 (9.9-149.3)	0.28		196.6 (76.1-480.1)	288.8 (193-525.4)	0.4		96.7 (79.7-181)	255.1 (160.5-490.7)	0.17		60 (30-90)	20 (10-30)	0.0029	** down	60 (30-97.5)	20 (20-37.5)	0.27		157.6 (58.4-422.2)	226.5 (139.4-449.3)	0.5		75.5 (66.6-158)	170.6 (90.2-229.3)	0.76		0.34		0.84
TDCA	responsive	early	16.7 (8-29.8)	22.6 (10.6-51.4)	0.4		13.2 (10-18.6)	31.9 (5.9-81.4)	0.35		96.1 (65.4-180.6)	190.7 (98.1-407.6)	0.053	# up	126 (52-189.8)	206.4 (80.5-328.9)	0.31		90 (37.5-112.5)	20 (10-27.5)	0.0036	** down	60 (30-67.5)	25 (20-37.5)	0.27		72.5 (41.2-162.1)	147.2 (72.4-272.9)	0.023	* up	98.2 (40.4-173)	112.3 (53.9-188.3)	0.77		0.14		0.84
TLCA	responsive	early	1.8 (1-2.4)	1.4 (0.6-2.5)	0.48		1 (0.5-1.7)	1.2 (0.6-4.6)	0.35		11.7 (5.8-17.4)	10.5 (6.4-15.5)	0.97		10.5 (6.9-22.1)	8 (2.4-12.5)	0.88		75 (60-90)	25 (10-52.5)	0.0038	** down	30 (30-60)	25 (17.5-60)	0.38		10 (5.2-13)	9.6 (4.4-13)	0.95		9.8 (6.1-18)	5.3 (1.2-8.3)	0.77		0.39		0.63
GHCA	responsive	no response	5 (2.3-8.2)	18.5 (8.1-35.1)	0.0014	** up	3.3 (2-5.5)	10 (6.2-42.6)	0.034	* up	13 (9.4-18.1)	27.5 (16.9-48.5)	0.0011	** up	5.8 (3.8-13.4)	23.3 (15.8-73.5)	0.027	* up	60 (30-120)	10 (2.5-27.5)	0.028	* down	60 (30-105)	30 (10-60)	0.31		8.4 (2.8-12.1)	4.9 (0.2-12.4)	0.5		1.9 (1.4-5.5)	7.1 (1.3-11)	0.71		0.046	* down	0.95
GCA	responsive	early	62.2 (43-99.7)	86.6 (57-146.8)	0.27		91.5 (55.6-149.5)	128.8 (70.4-448.5)	0.22		404.2 (179.2-505.3)	623.2 (442.2-1076.5)	0.0095	** up	270.3 (225.6-553)	933 (409.6-1370.4)	0.042	* up	60 (30-90)	20 (10-27.5)	0.0027	** down	45 (30-60)	20 (20-60)	0.27		267.7 (95.4-464.2)	548.7 (306.1-899.7)	0.0063	** up	211 (157-366.1)	419.9 (277.9-859.8)	0.72		0.25		0.84
GUDCA	responsive	late	21.6 (8.9-51.8)	21.9 (10.1-48.7)	0.61		18.4 (13.2-25.6)	42.6 (6.6-64.1)	0.35		65.3 (44.3-130.7)	53.2 (35.5-81.6)	0.24		63.8 (51.4-82.4)	72.8 (39.5-121)	0.89		60 (60-90)	20 (10-60)	0.014	* down	60 (30-67.5)	45 (0-75)	0.79		37.8 (24.8-69.9)	28.8 (12.5-54.7)	0.5		45.6 (35.7-66.3)	26.1 (0-55.4)	0.6		0.28		0.84
GHDCA	no response	no response	0.9 (0-1.8)	2.2 (1.7-3.6)	0.013	* up	1.3 (0-2.2)	1.6 (0-2.4)	0.5		2.7 (2-3.2)	4.2 (2.5-6)	0.0054	** up	2.6 (2-4.8)	2.6 (2.1-4.6)	0.54		60 (30-120)	60 (10-90)	0.37		90 (30-120)	60 (10-90)	0.72		1.4 (0.9-2)	1 (0.4-2.6)	0.5		1.7 (1.2-2.6)	0.9 (0.3-2.2)	0.77		1		0.84
GCDCA	responsive	late	189.7 (121-360.6)	304.2 (162.9-589.4)	0.15		156.4 (120.2-236)	424.1 (121.7-1210.9)	0.062	# up	1318.6 (530.5-1928.3)	1591.1 (1029.9-2384.1)	0.15		808.6 (676.1-1417.8)	1762.2 (1346.1-3039.4)	0.11		60 (30-90)	25 (10-60)	0.0093	** down	60 (30-67.5)	30 (20-75)	0.79		996.5 (353.8-1575.9)	1174.9 (584.3-1985.3)	0.29		669.6 (575.8-1052)	873.5 (431.7-1463.2)	0.82		0.7		0.84
GDCA	responsive	early	122.8 (74.9-214.3)	200.6 (110.1-281.1)	0.4		132.8 (87.7-202.2)	268.4 (154.2-541.5)	0.25		519.6 (356.7-776.6)	950.3 (568.2-1438.4)	0.1		743.6 (397.7-1596.7)	1098.3 (784-1290.8)	0.33		90 (60-90)	20 (10-30)	0.0029	** down	60 (30-67.5)	25 (17.5-60)	0.27		348.2 (220.2-494.3)	731 (303.3-1087.7)	0.14		528.2 (266.5-1308.9)	536.9 (222.9-944.9)	0.94		0.59		0.84
GLCA	responsive	late	5.9 (5-11.1)	7.4 (4.9-11.5)	0.76		6.2 (2.6-13.9)	13.1 (2.1-24.8)	0.94		46.8 (31.7-57.1)	53.7 (45.6-79.2)	0.24		55.1 (29.2-90.6)	57.7 (35.8-73.4)	0.91		60 (30-60)	60 (37.5-60)	0.73		60 (30-60)	60 (30-97.5)	0.83		40.9 (23.3-51)	43.9 (31.1-69.1)	0.33		46.9 (19.7-79.1)	29.6 (12.9-58.9)	0.77		0.32		1
ωMCA	no response	late	0 (0-1.6)	0 (0-2.4)	0.74		2.7 (0-5.1)	0 (0-3.8)	0.32		6.2 (3-24.7)	13.5 (6.2-23.9)	0.86		5 (3.4-7.2)	9 (4.2-21.7)	0.41		40 (12.5-105)	120 (90-120)	0.29		60 (20-120)	120 (90-120)	0.89		0.2 (0.2-2)	11.5 (5.5-18.3)	0.18		0.8 (0.3-2.7)	5.1 (2.3-14.6)	0.46		0.59		0.57
αMCA	no response	no response	4.3 (0.5-6.7)	3.7 (0-6.5)	0.97		3.3 (1.5-6.8)	3.3 (2.2-5.5)	0.87		5.3 (3.6-8.9)	7.3 (4.1-9.1)	0.22		4.1 (3-7.3)	4.3 (3.6-11.5)	0.88		25 (2.5-82.5)	55 (10-120)	0.26		60 (10-105)	90 (20-120)	0.31		0.4 (0-1.5)	2.9 (1.8-3.5)	0.0057	** up	1.1 (0.5-2.6)	0.6 (0.3-1.1)	0.59		0.041	* up	0.82
HCA	no response	no response	2.6 (1-7.3)	5 (2.4-18)	0.15		1 (0-4.2)	5.3 (1.9-9.1)	0.06	# up	3.4 (2.4-11.6)	20.1 (11.3-33.4)	0.00048	*** up	4.6 (3.7-5.3)	11.9 (7.1-31.6)	0.032	* up	20 (0-30)	90 (22.5-120)	0.014	* up	25 (2.5-105)	90 (10-120)	1		0.3 (0-0.6)	5.6 (2.3-13.9)	0.0019	** up	0.5 (0.1-1.5)	6.7 (1-9.6)	0.28		0.023	* up	0.57
CA	no response	late	24.2 (14.6-88.3)	27.8 (14.5-884)	0.15		25.5 (15.7-85.1)	84.8 (32.9-217.6)	0.22		43.5 (19.6-88.3)	120.1 (59.6-930.2)	0.0027	** up	34.3 (22.1-100.9)	168 (77.3-767.1)	0.045	* up	10 (0-82.5)	60 (10-120)	0.22		30 (20-60)	60 (10-120)	0.72		2.8 (0-10.3)	62.3 (36.3-191.3)	0.0019	** up	10.2 (4.3-39.1)	54.2 (15.6-197.5)	0.21		0.012	* up	0.49
isoUDCA	no response	no response	41 (23.2-79.5)	11 (1.5-18.7)	0.0014	** down	85.5 (30.5-138.3)	17.1 (0-25.6)	0.019	* down	44.4 (30.8-79.5)	32.7 (18.9-63.8)	0.024	* down	100 (35.8-138.3)	20 (13.3-37)	0.042	* down	0 (0-20)	120 (65-120)	0.0093	** up	15 (0-97.5)	120 (15-120)	0.27		0 (0-5.8)	9.4 (2.2-23.8)	0.04	* up	3.7 (0-13.5)	7.5 (2.5-13.3)	0.77		0.12		0.4
UDCA	no response	late	9.8 (5.5-25.7)	5.6 (4-21.1)	0.3		13.9 (2.5-31.6)	7.2 (0-42.9)	0.79		14.6 (10.2-28.1)	50.2 (17.3-90.4)	0.24		32.9 (14.9-38.9)	27.4 (13.3-68)	0.61		60 (0-90)	105 (60-120)	0.058	# up	60 (30-90)	90 (10-112.5)	0.91		1.5 (0-9.3)	19.4 (10.8-65.9)	0.018	* up	5.6 (3.2-17.7)	6.2 (1.3-19.1)	0.77		0.018	* up	0.63
HDCA	no response	no response	0.7 (0-4)	7.9 (4.8-14.2)	0.0014	** up	0 (0-1.9)	3.1 (2.3-6.9)	0.06	# up	3.6 (1.4-5)	12 (7.8-20.5)	0.00021	*** up	2 (1.5-3.6)	7.1 (4.6-12)	0.027	* up	20 (0-90)	60 (15-112.5)	0.37		30 (2.5-82.5)	75 (10-120)	0.53		0.7 (0-1.4)	6.4 (1.1-8.9)	0.0035	** up	0.8 (0.1-1.7)	2.4 (1-5.6)	0.22		1		0.84
12-epiDCA	no response	no response	15.5 (9.2-21.5)	14.5 (9.8-19.4)	0.81		14.4 (5.1-34.3)	14.9 (10.2-23.2)	0.94		21.2 (15.3-28.5)	36.9 (24-51.1)	0.0095	** up	30 (16.8-46.6)	22.4 (15.4-44.4)	0.91		30 (10-97.5)	90 (60-120)	0.095	# up	60 (20-90)	75 (17.5-120)	0.8		2.6 (0.1-8.3)	17.5 (7.5-32.1)	0.00036	*** up	2.7 (2.3-19.6)	7.5 (2.5-11.7)	0.77		0.0008	*** up	0.82
isoDCA	no response	late	55.6 (41.5-80.1)	31.2 (19.7-35.4)	0.0027	** down	73 (50.7-165.6)	33 (24.5-51.9)	0.06	# down	68.2 (44.2-113.8)	123 (50.7-177.9)	0.38		74.8 (66.5-229.6)	65.7 (35.5-103.8)	0.33		0 (0-112.5)	120 (67.5-120)	0.027	* up	90 (0-120)	90 (15-120)	1		0 (0-23)	79.9 (32-130.7)	0.0019	** up	5.7 (0-37.5)	28.2 (3.3-54.5)	0.46		0.00049	*** up	0.4
CDCA	no response	late	46.3 (20.1-153.6)	30.7 (17.9-527.1)	0.44		48.7 (23.4-132.7)	79 (20.8-294.8)	0.44		103.4 (32.2-185.4)	676.4 (387.1-1236.3)	0.00049	*** up	154.2 (84.1-192.7)	306.4 (134.8-865.5)	0.032	* up	60 (5-112.5)	60 (22.5-90)	0.9		60 (27.5-90)	60 (10-90)	0.8		15 (0.3-82.5)	418.4 (145.9-847.8)	0.016	* up	45.4 (32.1-120.7)	158.3 (7.2-269.8)	0.4		0.0061	** up	0.71
DCA	no response	late	141.1 (89.2-190)	88.6 (65.9-387.7)	0.76		159.8 (76.2-322.8)	153.7 (88.3-338.6)	0.39		172.8 (121.1-256.9)	644.1 (509.9-857.2)	5.3e-05	*** up	345.5 (106.2-452.1)	320.8 (190.1-672.3)	0.13		60 (5-112.5)	90 (60-120)	0.1		60 (30-90)	90 (10-90)	0.99		23.3 (0.1-95.4)	352.1 (154.5-571.6)	0.00036	*** up	80.3 (9.9-167)	170.5 (30.8-293.2)	0.37		0.00049	*** up	0.71
LCA	no response	no response	5.8 (4.6-7.4)	4.4 (2.8-5.8)	0.15		4.2 (2.6-10.1)	4.1 (1.9-7.6)	0.59		7.2 (5.7-9.5)	8.9 (5.7-11.2)	0.24		7.9 (4.6-12)	5.3 (3.5-11.5)	0.61		30 (22.5-105)	75 (10-120)	0.45		60 (52.5-67.5)	45 (10-90)	0.68		1.2 (0.4-2.4)	4.4 (1.5-6.6)	0.013	* up	2.4 (1.1-4.9)	1.5 (0.8-3.5)	0.71		0.0027	** up	0.71
isoLCA	no response	no response	12.6 (8.4-15.8)	7.7 (4.3-15.7)	0.32		11.1 (7-19.2)	4.9 (2.1-12)	0.22		12.6 (9.8-16.3)	11 (4.9-20.8)	0.92		15.6 (9.8-20.6)	8 (3.1-15)	0.12		0 (0-17.5)	45 (12.5-120)	0.058	# up	15 (0-90)	20 (0-97.5)	0.8		0 (0-0.5)	1 (0.2-3.3)	0.073	# up	0.4 (0-2.1)	0.8 (0-2.6)	0.77		0.015	* up	0.63
3-oxoCA	no response	no response	0 (0-0.7)	0 (0-3.8)	0.15		0 (0-1.2)	0.8 (0-2)	0.71		1.5 (1.2-5.4)	3.3 (1.5-4.7)	0.038	* up	1.5 (1.1-2.3)	2.8 (1.3-5.6)	0.82		20 (7.5-67.5)	60 (10-120)	0.37		90 (10-120)	20 (10-120)	0.83		0.3 (0.2-1.1)	0.9 (0.8-2.7)	0.17		0.6 (0.2-0.9)	1.1 (0.4-3)	0.76		0.42		0.95
9-en, 3αOH, 12oxo	no response	no response	136 (113.2-195.8)	149.1 (123.7-223.6)	0.4		168.3 (128.7-218.9)	136.4 (117.7-217.4)	0.39		152 (113.4-219.2)	150.7 (125.3-228.8)	0.5		174.9 (136.1-256.6)	140 (120.6-217.4)	0.22		75 (0-120)	0 (0-120)	0.37		10 (0-75)	0 (0-0)	0.27		10.6 (0-23)	0 (0-20.8)	0.38		8.5 (0-26.6)	0 (0-0)	0.22		0.48		0.4
7-oxoCDCA	no response	no response	3.9 (0-12)	0 (0-7.4)	0.48		4.8 (0-8.3)	0 (0-7.2)	0.94		5.6 (3.8-15.9)	10.3 (8.3-20.6)	0.13		8.3 (5.2-13.1)	11 (9.2-33.6)	0.36		40 (10-112.5)	75 (27.5-120)	0.54		90 (20-120)	20 (10-75)	0.64		1.7 (0.1-3.5)	8.8 (5-15.1)	0.017	* up	3.2 (2.1-6.5)	4.7 (3.1-7.1)	0.77		0.68		0.84
12-oxoDCA	no response	no response	8.6 (0-15.7)	13.3 (0-19.7)	0.44		15.9 (10-31.8)	12 (0-19.7)	0.22		15.7 (10.5-22.9)	27.8 (19.6-42.3)	0.012	* up	18 (15.9-51.6)	27.4 (11.1-44.6)	0.61		30 (10-60)	30 (10-120)	0.43		30 (10-60)	20 (20-90)	0.8		4.6 (0.7-7.5)	17.8 (9.4-24.1)	0.012	* up	7.6 (2.4-14.6)	11 (8.8-16.2)	0.77		0.048	* up	0.4
3-oxoDCA	no response	no response	18.7 (13.3-24.9)	17.7 (11.9-20.5)	0.4		25.2 (11.2-43.1)	17.8 (9.3-32.1)	0.35		22.8 (17.2-31.8)	33.5 (23.7-49.5)	0.071	# up	35.1 (16-59.3)	26.6 (17.5-51.4)	0.54		30 (20-52.5)	120 (37.5-120)	0.014	* up	30 (20-45)	30 (10-67.5)	0.99		3.7 (0.7-6.6)	13.9 (4.7-32.3)	0.0019	** up	4.5 (2-15.7)	7.5 (4.2-14.7)	0.88		0.0023	** up	0.84
DCA3S	no response	no response	1.8 (1-3.3)	2.4 (1.3-14.8)	0.22		1.2 (0.5-4.1)	2.4 (1.1-11.5)	0.06	# up	2.3 (1.4-5.1)	5 (2.1-22.3)	0.024	* up	3 (1.6-6.1)	3.5 (1.6-21.9)	0.11		30 (0-90)	20 (12.5-52.5)	0.74		90 (30-120)	15 (0-90)	0.68		0.4 (0-1)	1.2 (0.7-3.4)	0.017	* up	0.6 (0.5-2)	0.6 (0-4.7)	0.77		0.25		1
LCA3S	no response	no response	3.9 (2.8-6.9)	8.1 (4.6-21.1)	0.051	# up	5.1 (2.3-9.5)	6.1 (3.5-10.9)	0.35		5.7 (4.6-8.2)	11.7 (7.2-26.5)	0.01	* up	8.3 (4.3-13.4)	8.4 (4.6-34.1)	0.15		60 (22.5-90)	30 (12.5-90)	0.53		90 (45-105)	60 (17.5-90)	0.53		1.9 (0.4-2.7)	3.2 (1.3-6.8)	0.02	* up	2.5 (1.5-3.9)	1.6 (0.4-21.8)	0.71		1		0.82
C4	no response	no response	18.7 (11.4-40.7)	19.8 (12.7-28.1)	0.97		39.8 (29.5-47.2)	17.8 (15.1-27.2)	0.019	* down	27.7 (15.6-63.7)	21.1 (16.6-30)	0.12		51.1 (32-62.5)	27.5 (20-36.4)	0.079	# down	120 (12.5-120)	15 (10-82.5)	0.028	* down	60 (0-120)	15 (10-120)	0.99		8.3 (2.3-18.2)	1.1 (0.2-4.2)	0.0084	** down	3.9 (0-11.9)	4.3 (1.8-13)	0.77		0.16		0.63
FGF19	no response	late	113.4 (72.3-171.3)	89.3 (68.9-125.7)	0.4		82.5 (60.2-108.6)	103.1 (72.2-167)	0.14		247 (96.4-378.9)	247.9 (155.5-332.3)	0.46		109 (76.7-214.7)	240.4 (133.3-494.7)	0.027	* up	120 (90-120)	90 (90-90)	0.77		105 (47.5-120)	90 (47.5-90)	0.79		85.6 (19.6-215.4)	130.1 (72.2-238.9)	0.3		17.4 (2.4-92.1)	77.5 (28.8-351.5)	0.21		0.026	* up	0.57
SumBAs	responsive	early	1285.7 (1063-2048.6)	2004.3 (1004.5-4062.5)	0.13		1829.3 (1271.1-2059.8)	2354.5 (1057.5-6448)	0.22		4206.5 (2357-5250)	5849.7 (4485.2-9376.7)	0.046	* up	3180.8 (2661.6-6298.5)	8703.8 (4403.8-9847.3)	0.036	* up	75 (37.5-112.5)	20 (10-52.5)	0.0093	** down	60 (30-67.5)	20 (17.5-60)	0.27		2752.8 (947.7-3787.1)	3305.5 (2047.9-7229)	0.071	# up	1964.3 (1394.7-3522.1)	2776.6 (1802-3982.1)	0.76		0.28		0.83
fasting; fasting concentration of bile acid, maxconc; maximum concentration of bile acid during mixed-meal test, TMC; time of maximum concentration during mixed-meal test; maxrise; difference beteen maximum and fasting concentration; maxrise_fasting maxrise devided by fasting concentration.
Padj; fdr adjusted P-value from Wilcoxon signed-rank test PRE vs POST
