# Supplementary material for: Alterations in bile acid kinetics after bariatric surgery in patients with obesity with or without type 2 diabetes
Source: eBioMedicine. 2024 Aug 2;106:105265. doi: 10.1016/j.ebiom.2024.105265 (PMC11345581; doi:10.1016/j.ebiom.2024.105265)
Supplement: Supplementary Table S5 [file mmc5.xlsx]

## Sheet: Sheet1
Table S5. Statistics of dynamics in plasma bile acids during mixed-meal test, before (PRE) and after (POST) surgery, only in individuals with RYGB, with or without T2D.
	dynamics_PRE	dynamics_POST	median(Q1-Q3)_fasting_PRE_nT2D	median(Q1-Q3)_fasting_POST_nT2D	Padj_fasting_surg_nT2D	star_fasting_surg_nT2D	median(Q1-Q3)_fasting_PRE_T2D	median(Q1-Q3)_fasting_POST_T2D	Padj_fasting_surg_T2D	star_fasting_surg_T2D	median(Q1-Q3)_maxconc_PRE_nT2D	median(Q1-Q3)_maxconc_POST_nT2D	Padj_maxconc_surg_nT2D	star_maxconc_surg_nT2D	median(Q1-Q3)_maxconc_PRE_T2D	median(Q1-Q3)_maxconc_POST_T2D	Padj_maxconc_surg_T2D	star_maxconc_surg_T2D	median(Q1-Q3)_TMC_PRE_nT2D	median(Q1-Q3)_TMC_POST_nT2D	Padj_TMC_surg_nT2D	star_TMC_surg_nT2D	median(Q1-Q3)_TMC_PRE_T2D	median(Q1-Q3)_TMC_POST_T2D	Padj_TMC_surg_T2D	star_TMC_surg_T2D	median(Q1-Q3)_maxrise_PRE_nT2D	median(Q1-Q3)_maxrise_POST_nT2D	Padj_maxrise_surg_nT2D	star_maxrise_surg_nT2D	median(Q1-Q3)_maxrise_PRE_T2D	median(Q1-Q3)_maxrise_POST_T2D	Padj_maxrise_surg_T2D	star_maxrise_surg_T2D	Padj_maxrise_fasting_surg_nT2D	star_maxrise_fasting_surg_nT2D	Padj_maxrise_fasting_surg_T2D	star_maxrise_fasting_surg_T2D
TωMCA	responsive	no response	0.4 (0-0.6)	0.6 (0.5-1.2)	0.051	# up	0.4 (0-0.5)	0.4 (0.1-0.8)	0.76		1 (0.6-2)	0.9 (0.7-3.4)	0.04	* down	0.6 (0.4-0.9)	1.1 (0.6-1.4)	0.24		90 (30-120)	15 (10-30)	0.0046	** down	45 (30-82.5)	30 (20-82.5)	0.99		0.6 (0.5-1.2)	0.4 (0.2-1.3)	0.95		0.4 (0.2-0.4)	0.4 (0.3-0.7)	0.58		0.58		1
TαMCA	responsive	no response	3.1 (2.3-6.9)	11.9 (7.2-22.4)	0.0014	** up	2.7 (2.2-4.6)	7.8 (3.6-17.7)	0.82		8.7 (3.5-21.1)	17.3 (11.6-50)	0.0095	** up	4 (3-6.6)	26.4 (11.5-34)	0.25		75 (22.5-120)	10 (10-30)	0.02	* down	75 (30-112.5)	30 (12.5-60)	0.68		5.9 (0.5-15.5)	3.4 (1.9-22.6)	0.64		1.3 (0.7-3.3)	9.7 (2.3-15.1)	0.43		0.14		0.61
THCA	responsive	no response	0.7 (0.4-1.6)	1.9 (1-5.7)	0.017	* up	0.5 (0.3-0.9)	0.8 (0.5-2.8)	0.8		2 (1-7.5)	4.1 (1.8-16.2)	0.01	* up	0.8 (0.7-3.1)	3.6 (1.1-6.9)	0.43		60 (30-90)	10 (10-17.5)	0.021	* down	30 (30-60)	25 (12.5-60)	0.99		1.3 (0.4-4.4)	1.4 (0.5-5.4)	0.33		0.4 (0.3-2)	0.8 (0.3-3.1)	0.92		0.28		0.78
TCA	responsive	early	18.8 (7.3-28.9)	10.4 (7-30.6)	0.58		17.8 (9.9-23.5)	13.9 (5-34.6)	0.95		100.3 (35-248.7)	186.2 (89.4-321)	0.046	* up	59.3 (39.5-135)	137.4 (37.8-273.7)	0.61		75 (37.5-90)	20 (10-27.5)	0.0027	** down	60 (30-60)	30 (20-52.5)	0.68		44.4 (27.7-218.3)	157.9 (81.1-311.3)	0.028	* up	40.7 (33-107.2)	121.4 (26.2-216.2)	0.58		0.016	* up	0.61
TUDCA	responsive	early	0.8 (0-1.3)	0.1 (0-0.9)	0.22		0.3 (0-0.6)	0.4 (0-1.3)	0.87		3.8 (1.9-7.7)	2.4 (1.7-4.3)	0.25		1.9 (1.6-3.3)	3.6 (2.3-4.9)	0.71		60 (30-90)	20 (10-20)	0.0076	** down	60 (30-60)	25 (20-60)	0.68		3.7 (0.9-6.7)	1.9 (1.3-4.3)	0.5		1.8 (1.3-3)	2.1 (0.9-3.6)	1		0.8		1
TCDCA	responsive	early	32.9 (23.2-55.3)	28 (18.6-67.5)	0.64		21.3 (12.1-31.5)	37.1 (10.4-75.6)	0.91		196.6 (76.1-480.1)	288.8 (193-525.4)	0.4		96.7 (80.1-266)	245 (105.9-500.7)	0.44		60 (30-90)	20 (10-30)	0.0029	** down	60 (30-105)	25 (20-52.5)	0.68		157.6 (58.4-422.2)	226.5 (139.4-449.3)	0.5		75.5 (67.8-222.3)	176.9 (85.5-396.7)	0.63		0.34		0.61
TDCA	responsive	early	16.7 (8-29.8)	22.6 (10.6-51.4)	0.4		13.2 (11.2-18.7)	24.1 (7.6-65.1)	1		96.1 (65.4-180.6)	190.7 (98.1-407.6)	0.053	# up	114 (60.8-195.2)	206.4 (86.2-313)	0.56		90 (37.5-112.5)	20 (10-27.5)	0.0036	** down	60 (30-60)	30 (20-52.5)	0.68		72.5 (41.2-162.1)	147.2 (72.4-272.9)	0.023	* up	80.3 (43.7-168.4)	118.3 (72.2-258.3)	0.58		0.14		0.61
TLCA	responsive	early	1.8 (1-2.4)	1.4 (0.6-2.5)	0.48		1.2 (0.9-1.5)	1.2 (0.5-3.8)	0.91		11.7 (5.8-17.4)	10.5 (6.4-15.5)	0.97		9.7 (5.3-20.2)	8.8 (3.9-26.5)	0.64		75 (60-90)	25 (10-52.5)	0.0038	** down	60 (30-60)	30 (20-52.5)	0.68		10 (5.2-13)	9.6 (4.4-13)	0.95		8.9 (4.1-12.5)	6.2 (2.9-18.9)	0.71		0.39		0.87
GHCA	responsive	no response	5 (2.3-8.2)	18.5 (8.1-35.1)	0.0014	** up	4.6 (2.9-9)	9.2 (6.3-14.6)	0.64		13 (9.4-18.1)	27.5 (16.9-48.5)	0.0011	** up	6.8 (4.8-15.7)	20.3 (13-54.4)	0.18		60 (30-120)	10 (2.5-27.5)	0.028	* down	45 (30-112.5)	30 (12.5-60)	0.68		8.4 (2.8-12.1)	4.9 (0.2-12.4)	0.5		2 (1.6-6.9)	7.1 (1.8-8.6)	0.58		0.046	* down	0.83
GCA	responsive	early	62.2 (43-99.7)	86.6 (57-146.8)	0.27		103.1 (69.7-152.9)	121.8 (83.4-172.6)	0.91		404.2 (179.2-505.3)	623.2 (442.2-1076.5)	0.0095	** up	264.8 (235-663)	813.8 (358.5-1296.7)	0.32		60 (30-90)	20 (10-27.5)	0.0027	** down	60 (30-60)	30 (20-60)	0.68		267.7 (95.4-464.2)	548.7 (306.1-899.7)	0.0063	** up	168.2 (153-380.5)	419.9 (250.6-1134.5)	0.58		0.25		0.61
GUDCA	responsive	late	21.6 (8.9-51.8)	21.9 (10.1-48.7)	0.61		20.4 (16.9-25.9)	42.6 (9.4-60.8)	0.85		65.3 (44.3-130.7)	53.2 (35.5-81.6)	0.24		63.8 (59.3-77)	91.3 (70.9-143)	0.66		60 (60-90)	20 (10-60)	0.014	* down	60 (30-60)	60 (22.5-120)	0.92		37.8 (24.8-69.9)	28.8 (12.5-54.7)	0.5		45.6 (36.7-53.3)	49.4 (19.1-76.3)	1		0.28		1
GHDCA	no response	no response	0.9 (0-1.8)	2.2 (1.7-3.6)	0.013	* up	0.8 (0-1.3)	1.2 (0-2.2)	0.8		2.7 (2-3.2)	4.2 (2.5-6)	0.0054	** up	2.4 (1.6-4.4)	2.6 (1.8-3.5)	0.26		60 (30-120)	60 (10-90)	0.37		60 (30-120)	60 (60-120)	0.99		1.4 (0.9-2)	1 (0.4-2.6)	0.5		1.6 (1.2-2.5)	0.9 (0.6-2.6)	0.92		1		1
GCDCA	responsive	late	189.7 (121-360.6)	304.2 (162.9-589.4)	0.15		179.4 (123.9-305.5)	248 (134.5-827.9)	0.66		1318.6 (530.5-1928.3)	1591.1 (1029.9-2384.1)	0.15		808.6 (740.8-1544.3)	1773.4 (1211-2975.2)	0.32		60 (30-90)	25 (10-60)	0.0093	** down	60 (30-60)	45 (30-120)	0.88		996.5 (353.8-1575.9)	1174.9 (584.3-1985.3)	0.29		669.6 (616.8-951.3)	1144.3 (572.7-2135.9)	0.58		0.7		1
GDCA	responsive	early	122.8 (74.9-214.3)	200.6 (110.1-281.1)	0.4		132.8 (100.7-161.8)	261.4 (177.2-408.4)	0.85		519.6 (356.7-776.6)	950.3 (568.2-1438.4)	0.1		743.6 (471.9-1175.2)	1209.4 (889.7-1267.8)	0.26		90 (60-90)	20 (10-30)	0.0029	** down	60 (30-60)	30 (20-52.5)	0.72		348.2 (220.2-494.3)	731 (303.3-1087.7)	0.14		528.2 (287.2-1026.3)	828.2 (479.8-1131.2)	0.51		0.59		1
GLCA	responsive	late	5.9 (5-11.1)	7.4 (4.9-11.5)	0.76		6.2 (3.4-13.6)	13.1 (3.2-17.9)	0.76		46.8 (31.7-57.1)	53.7 (45.6-79.2)	0.24		60.1 (31.6-88.4)	71.2 (51.2-76.5)	0.43		60 (30-60)	60 (37.5-60)	0.73		60 (37.5-82.5)	75 (60-112.5)	0.74		40.9 (23.3-51)	43.9 (31.1-69.1)	0.33		49.2 (22.6-77.7)	46.7 (27.8-73.1)	0.68		0.32		0.87
ωMCA	no response	late	0 (0-1.6)	0 (0-2.4)	0.74		1.2 (0-4.5)	0 (0-3.4)	1		6.2 (3-24.7)	13.5 (6.2-23.9)	0.86		4.5 (3.4-5.5)	9.7 (7.6-17.8)	0.24		40 (12.5-105)	120 (90-120)	0.29		20 (10-120)	120 (112.5-120)	0.92		0.2 (0.2-2)	11.5 (5.5-18.3)	0.18		0.5 (0.1-2.3)	7.2 (3.4-12.3)	0.43		0.59		0.83
αMCA	no response	no response	4.3 (0.5-6.7)	3.7 (0-6.5)	0.97		2.5 (0.5-5.9)	2.4 (1.8-3.6)	0.87		5.3 (3.6-8.9)	7.3 (4.1-9.1)	0.22		3.7 (2.6-6)	3.8 (3.4-6.1)	0.66		25 (2.5-82.5)	55 (10-120)	0.26		60 (12.5-112.5)	105 (72.5-120)	0.68		0.4 (0-1.5)	2.9 (1.8-3.5)	0.0057	** up	0.9 (0.4-2.3)	0.6 (0.4-1.3)	0.92		0.041	* up	1
HCA	no response	no response	2.6 (1-7.3)	5 (2.4-18)	0.15		2.5 (0-4)	3.3 (0.6-9.9)	0.66		3.4 (2.4-11.6)	20.1 (11.3-33.4)	0.00048	*** up	4.6 (3.4-4.9)	11.9 (8.2-20.4)	0.18		20 (0-30)	90 (22.5-120)	0.014	* up	30 (10-90)	60 (10-90)	0.99		0.3 (0-0.6)	5.6 (2.3-13.9)	0.0019	** up	0.6 (0.2-1.4)	6.7 (1.9-8)	0.4		0.023	* up	0.61
CA	no response	late	24.2 (14.6-88.3)	27.8 (14.5-884)	0.15		25.5 (17.6-29.8)	86.9 (23.4-261.1)	0.68		43.5 (19.6-88.3)	120.1 (59.6-930.2)	0.0027	** up	31.8 (23.9-69.9)	216.7 (85.1-445.1)	0.25		10 (0-82.5)	60 (10-120)	0.22		30 (20-60)	90 (10-120)	0.68		2.8 (0-10.3)	62.3 (36.3-191.3)	0.0019	** up	8.8 (2-44.8)	92.4 (3.2-173.1)	0.42		0.012	* up	0.61
isoUDCA	no response	no response	41 (23.2-79.5)	11 (1.5-18.7)	0.0014	** down	74 (25.5-153.7)	17.4 (5.1-27.7)	0.22		44.4 (30.8-79.5)	32.7 (18.9-63.8)	0.024	* down	76 (27.5-158.6)	22.1 (14.3-41.1)	0.18		0 (0-20)	120 (65-120)	0.0093	** up	10 (0-52.5)	120 (120-120)	0.68		0 (0-5.8)	9.4 (2.2-23.8)	0.04	* up	0.9 (0-3.7)	7.3 (5-13.5)	0.51		0.12		0.61
UDCA	no response	late	9.8 (5.5-25.7)	5.6 (4-21.1)	0.3		13.2 (3.8-31.9)	10.2 (0-55.3)	0.87		14.6 (10.2-28.1)	50.2 (17.3-90.4)	0.24		32.9 (7.9-35.9)	30.3 (15.1-73.6)	0.62		60 (0-90)	105 (60-120)	0.058	# up	60 (30-90)	90 (10-90)	0.99		1.5 (0-9.3)	19.4 (10.8-65.9)	0.018	* up	4 (1.3-17)	6.9 (2.3-13.7)	0.71		0.018	* up	0.61
HDCA	no response	no response	0.7 (0-4)	7.9 (4.8-14.2)	0.0014	** up	0.1 (0-2.1)	3.5 (2.3-6.3)	0.61		3.6 (1.4-5)	12 (7.8-20.5)	0.00021	*** up	2.8 (1.8-3.6)	9.5 (5.4-14.6)	0.18		20 (0-90)	60 (15-112.5)	0.37		60 (7.5-90)	40 (10-112.5)	0.99		0.7 (0-1.4)	6.4 (1.1-8.9)	0.0035	** up	1.2 (0.3-1.7)	2.2 (1.4-7.4)	0.4		1		1
12-epiDCA	no response	no response	15.5 (9.2-21.5)	14.5 (9.8-19.4)	0.81		13.6 (6.1-27.4)	18.8 (14.2-25.4)	0.85		21.2 (15.3-28.5)	36.9 (24-51.1)	0.0095	** up	17.8 (14.2-30)	24 (17.8-52.4)	0.29		30 (10-97.5)	90 (60-120)	0.095	# up	30 (20-90)	75 (12.5-120)	0.68		2.6 (0.1-8.3)	17.5 (7.5-32.1)	0.00036	*** up	2.4 (2.3-2.7)	8.9 (4-12.6)	0.4		0.0008	*** up	0.61
isoDCA	no response	late	55.6 (41.5-80.1)	31.2 (19.7-35.4)	0.0027	** down	62.2 (38.1-88.1)	35.1 (26.7-47.8)	0.66		68.2 (44.2-113.8)	123 (50.7-177.9)	0.38		73 (57.3-91.6)	75 (65.5-140)	0.81		0 (0-112.5)	120 (67.5-120)	0.027	* up	15 (0-105)	120 (37.5-120)	0.68		0 (0-23)	79.9 (32-130.7)	0.0019	** up	2.2 (0-21.4)	49.5 (22.8-61.2)	0.4		0.00049	*** up	0.61
CDCA	no response	late	46.3 (20.1-153.6)	30.7 (17.9-527.1)	0.44		48.3 (19.6-111.3)	71.8 (13.2-407.3)	0.76		103.4 (32.2-185.4)	676.4 (387.1-1236.3)	0.00049	*** up	138.4 (84.2-155.5)	306.4 (153-724.8)	0.18		60 (5-112.5)	60 (22.5-90)	0.9		60 (22.5-82.5)	60 (10-90)	1		15 (0.3-82.5)	418.4 (145.9-847.8)	0.016	* up	35.1 (31.7-98.3)	158.3 (27.1-248.6)	0.4		0.0061	** up	0.87
DCA	no response	late	141.1 (89.2-190)	88.6 (65.9-387.7)	0.76		129.3 (87.3-301.7)	153.7 (80.3-377.9)	0.8		172.8 (121.1-256.9)	644.1 (509.9-857.2)	5.3e-05	*** up	244.8 (114.3-434.6)	415.4 (217.5-756.3)	0.18		60 (5-112.5)	90 (60-120)	0.1		60 (30-82.5)	90 (10-90)	0.68		23.3 (0.1-95.4)	352.1 (154.5-571.6)	0.00036	*** up	47.1 (15.2-121.9)	186.7 (45.2-359.4)	0.4		0.00049	*** up	0.61
LCA	no response	no response	5.8 (4.6-7.4)	4.4 (2.8-5.8)	0.15		4.2 (2.8-10)	5 (3.5-8.8)	0.95		7.2 (5.7-9.5)	8.9 (5.7-11.2)	0.24		6.9 (4.9-11.3)	6.3 (4.8-11.8)	0.81		30 (22.5-105)	75 (10-120)	0.45		60 (37.5-60)	40 (10-90)	0.99		1.2 (0.4-2.4)	4.4 (1.5-6.6)	0.013	* up	1.7 (1.1-2.9)	1.7 (1-3.4)	0.92		0.0027	** up	0.61
isoLCA	no response	no response	12.6 (8.4-15.8)	7.7 (4.3-15.7)	0.32		9.9 (7.7-17)	8.9 (4.7-13.1)	0.85		12.6 (9.8-16.3)	11 (4.9-20.8)	0.92		10.2 (9.7-17.3)	11.1 (7.1-15.9)	0.66		0 (0-17.5)	45 (12.5-120)	0.058	# up	15 (0-75)	50 (0-112.5)	0.81		0 (0-0.5)	1 (0.2-3.3)	0.073	# up	0.4 (0-1.3)	0.8 (0-4.1)	0.58		0.015	* up	0.61
3-oxoCA	no response	no response	0 (0-0.7)	0 (0-3.8)	0.15		0 (0-0.7)	0.5 (0-2.3)	0.76		1.5 (1.2-5.4)	3.3 (1.5-4.7)	0.038	* up	1.1 (0.9-1.4)	2.5 (1.5-6.2)	0.43		20 (7.5-67.5)	60 (10-120)	0.37		75 (22.5-112.5)	90 (10-120)	1		0.3 (0.2-1.1)	0.9 (0.8-2.7)	0.17		0.4 (0.2-0.8)	1.2 (0.4-3.1)	0.58		0.42		1
9-en, 3αOH, 12oxo	no response	no response	136 (113.2-195.8)	149.1 (123.7-223.6)	0.4		143.3 (117.7-186)	128.7 (120-203.1)	0.97		152 (113.4-219.2)	150.7 (125.3-228.8)	0.5		148.2 (118.4-224.8)	134.6 (123.8-203.1)	0.92		75 (0-120)	0 (0-120)	0.37		35 (0-120)	0 (0-0)	0.68		10.6 (0-23)	0 (0-20.8)	0.38		8.5 (0-27.2)	0 (0-0)	0.42		0.48		0.61
7-oxoCDCA	no response	no response	3.9 (0-12)	0 (0-7.4)	0.48		4.2 (0-5.7)	2.4 (0-8.7)	0.91		5.6 (3.8-15.9)	10.3 (8.3-20.6)	0.13		6.8 (5.5-11.9)	10.5 (7.5-25.5)	0.56		40 (10-112.5)	75 (27.5-120)	0.54		30 (0-90)	20 (10-37.5)	0.81		1.7 (0.1-3.5)	8.8 (5-15.1)	0.017	* up	2.6 (0-6.3)	3.8 (2.5-5.5)	0.78		0.68		0.98
12-oxoDCA	no response	no response	8.6 (0-15.7)	13.3 (0-19.7)	0.44		15.8 (10.8-24.1)	12 (2.5-25.8)	0.8		15.7 (10.5-22.9)	27.8 (19.6-42.3)	0.012	* up	17.9 (15.6-35.8)	29 (12.2-46.8)	0.92		30 (10-60)	30 (10-120)	0.43		20 (10-30)	30 (20-112.5)	0.68		4.6 (0.7-7.5)	17.8 (9.4-24.1)	0.012	* up	4.6 (1.9-9)	11.1 (9.7-12.7)	0.43		0.048	* up	0.61
3-oxoDCA	no response	no response	18.7 (13.3-24.9)	17.7 (11.9-20.5)	0.4		25.2 (12.2-37.3)	21.5 (15.1-32.3)	0.97		22.8 (17.2-31.8)	33.5 (23.7-49.5)	0.071	# up	30.6 (16.6-38.9)	31.4 (22.4-52.5)	0.78		30 (20-52.5)	120 (37.5-120)	0.014	* up	30 (12.5-30)	25 (10-112.5)	0.74		3.7 (0.7-6.6)	13.9 (4.7-32.3)	0.0019	** up	3.9 (2.2-5.5)	8.6 (5.3-18.1)	0.4		0.0023	** up	0.61
DCA3S	no response	no response	1.8 (1-3.3)	2.4 (1.3-14.8)	0.22		2.1 (0.9-4.5)	2.1 (1.2-22.7)	0.61		2.3 (1.4-5.1)	5 (2.1-22.3)	0.024	* up	4.7 (1.7-6.1)	5.5 (1.4-28.8)	0.25		30 (0-90)	20 (12.5-52.5)	0.74		90 (30-120)	15 (0-72.5)	0.68		0.4 (0-1)	1.2 (0.7-3.4)	0.017	* up	0.8 (0.3-2.4)	0.5 (0-6.2)	0.68		0.25		0.87
LCA3S	no response	no response	3.9 (2.8-6.9)	8.1 (4.6-21.1)	0.051	# up	5.8 (3.3-10.3)	6.1 (4.5-12.2)	0.82		5.7 (4.6-8.2)	11.7 (7.2-26.5)	0.01	* up	8.7 (4.8-13.1)	12.6 (6.3-38.1)	0.26		60 (22.5-90)	30 (12.5-90)	0.53		90 (67.5-112.5)	60 (30-90)	0.68		1.9 (0.4-2.7)	3.2 (1.3-6.8)	0.02	* up	2.3 (1.4-3.5)	3.2 (0.7-25.6)	0.43		1		0.61
C4	no response	no response	18.7 (11.4-40.7)	19.8 (12.7-28.1)	0.97		39.8 (27.6-43.4)	18.5 (13.5-27.3)	0.61		27.7 (15.6-63.7)	21.1 (16.6-30)	0.12		46.9 (29.7-55.8)	27.4 (17.6-35.5)	0.44		120 (12.5-120)	15 (10-82.5)	0.028	* down	60 (37.5-120)	10 (2.5-50)	0.68		8.3 (2.3-18.2)	1.1 (0.2-4.2)	0.0084	** down	5.7 (2.4-13.8)	3.2 (0.1-13.5)	1		0.16		0.87
FGF19	no response	late	113.4 (72.3-171.3)	89.3 (68.9-125.7)	0.4		92.8 (65.5-142.1)	108.4 (95.8-140)	0.76		247 (96.4-378.9)	247.9 (155.5-332.3)	0.46		109 (92.1-201.9)	178.9 (133-421.8)	0.18		120 (90-120)	90 (90-90)	0.77		75 (22.5-120)	90 (30-90)	0.99		85.6 (19.6-215.4)	130.1 (72.2-238.9)	0.3		13.8 (3.8-64.2)	73.8 (11.7-126.2)	0.4		0.026	* up	0.61
SumBAs	responsive	early	1285.7 (1063-2048.6)	2004.3 (1004.5-4062.5)	0.13		1829.3 (1040.5-1924.1)	1911.4 (1326.3-4222)	0.85		4206.5 (2357-5250)	5849.7 (4485.2-9376.7)	0.046	* up	3171.8 (2691.2-6159)	8703.8 (4761.3-10287.1)	0.18		75 (37.5-112.5)	20 (10-52.5)	0.0093	** down	45 (30-60)	25 (20-52.5)	0.68		2752.8 (947.7-3787.1)	3305.5 (2047.9-7229)	0.071	# up	1962.9 (1260.7-3385.9)	2790.1 (2052-7066.2)	0.51		0.28		0.61
fasting; fasting concentration of bile acid, maxconc; maximum concentration of bile acid during mixed-meal test, TMC; time of maximum concentration during mixed-meal test; maxrise; difference beteen maximum and fasting concentration; maxrise_fasting maxrise devided by fasting concentration.
Padj; fdr adjusted P-value from Wilcoxon signed-rank test PRE vs POST
