# Supplementary material for: Alterations in bile acid kinetics after bariatric surgery in patients with obesity with or without type 2 diabetes
Source: eBioMedicine. 2024 Aug 2;106:105265. doi: 10.1016/j.ebiom.2024.105265 (PMC11345581; doi:10.1016/j.ebiom.2024.105265)
Supplement: Supplementary Table S6 [file mmc6.xlsx]

## Sheet: Sheet1
Table S6. Statistics of fasting plasma bile acids before (PRE) and after (POST) surgery in the Oseberg cohort.
	Prevalence_percentage	Mean_abundance	Effect_RYGB	EffectSize_RYGB	q_RYGB	P_wilcox_fdr	EffectSize_remission	signal_remission
TωMCA	17.763	-0.645	Enriched	0.736842	1.11008e-05	0.144481	0	0
TαMCA	90.789	0.76	Enriched	0.842105	8.02582e-11	0.00872027	0	0
THCA	37.5	-0.248	Enriched	0.736842	2.4185e-06	0.00998435	0	0
TCA	100	1.303	NS	-0.263158	0.17295	0.0541049	0	0
TUDCA	44.737	-0.102	Decreased	-0.526316	0.000110654	0.00872027	-0.419643	Entangled with covariate
TCDCA	100	1.497	NS	-0.157895	0.375855	0.397947	0	0
TDCA	97.368	1.379	NS	-0.157895	0.614224	0.262674	0	0
TLCA	57.895	0.035	NS	0.0526316	0.643241	0.511903	0	0
GHCA	97.368	0.785	Enriched	0.684211	3.50319e-08	0.00998435	0	0
GCA	100	2.057	NS	0	0.582137	0.0736118	0	0
GUDCA	100	1.555	Decreased	-0.368421	0.0130926	0.019113	-0.38244	RC
GHDCA	61.184	-0.003	NS	0.210526	0.0546899	0.285697	0	0
GCDCA	100	2.517	NS	-0.0526316	0.638334	0.511903	0	0
GDCA	98.026	2.271	NS	0.157895	0.315424	0.426509	0	0
GLCA	92.763	0.73	Enriched	0.210526	0.0339445	0.511903	0	0
ωMCA	50	-0.408	Decreased	-0.315789	0.00385545	0.00153561	-0.370536	Entangled with covariate
αMCA	67.763	-0.087	Decreased	-0.210526	0.0243875	0.0518242	0	0
HCA	77.632	0.368	Enriched	0.342105	0.0439848	0.766699	0	0
CA	100	1.915	NS	0.157895	0.213482	0.159472	0	0
isoUDCA	98.026	1.646	Decreased	-0.736842	8.34441e-06	0.00170704	0	0
UDCA	85.526	0.941	Decreased	-0.552632	5.67857e-05	0.00361898	-0.364583	Reduced to covariate
HDCA	79.605	0.406	Enriched	0.552632	0.000519832	0.00998435	0.456845	Entangled with covariate
12-epiDCA	89.474	1.053	NS	-0.0526316	0.457661	0.631002	0	0
isoDCA	99.342	1.723	Decreased	-0.473684	0.0215716	0.00361898	-0.276786	Entangled with covariate
CDCA	100	1.955	NS	-0.210526	0.0552038	0.00374735	0	0
DCA	98.684	2.217	NS	-0.315789	0.487886	0.00998435	0	0
7β,12βDCA	99.342	0.573	Decreased	-0.315789	0.00573425	0.027586	0	0
LCA	92.105	0.579	NS	-0.368421	0.229162	0.683183	0	0
isoLCA	90.789	0.614	NS	0.0526316	0.429763	0.161463	0	0
7-oxoCDCA	64.474	-0.013	Decreased	-0.5	0.000575025	0.00361898	-0.473214	Entangled with covariate
12-oxoDCA	64.474	0.197	NS	-0.105263	0.677879	0.488706	0	0
3,12-dioxoDCA	95.395	1.139	NS	-0.105263	0.218215	0.446746	0	0
DCA3S	80.921	0.486	NS	0.105263	0.194353	0.210696	0	0
Sum	100	3.335	NS	-0.263158	0.698135	0.00361898	0	0
Effect_RYGB, EffectSize_RYGB, q_RYGB; test of change after surgery using LongDat (see methods).
P_wilcox_fdr; fdr-adjusted P-value from Wilcoxon signed-rank test PRE vs POST
EffectSize_remission; effect size of T2D remission if remission covaries with surgery evaluated using LongDat (see methods).
